# Supplementary material for: Evaluating Midazolam’s Influence on Bispectral Index and Propofol Concentrations Using Schnider and Eleveld Models in Target-Controlled Infusion General Anesthesia: A Prospective Observational Study
Source: Life (Basel). 2025 Jan 31;15(2):219. doi: 10.3390/life15020219 (PMC11856711; doi:10.3390/life15020219)
Supplement: Supplementary file 1 [file life-15-00219-s001.zip]

Archive with 1 entries (1 files):
- life-3378663-supplementary.pdf
